# Supplementary material for: A Genomic Map of Climate Adaptation in Arabidopsis thaliana at a Micro-Geographic Scale
Source: Front Plant Sci. 2018 Jul 10;9:967. doi: 10.3389/fpls.2018.00967 (PMC6048436; doi:10.3389/fpls.2018.00967)
Supplement: Supplementary file 1 [file Table_3.XLSX]

## Sheet: Feuil1
QTL number	climate factor	chromosome	position	SNP_id	BF(db)	Atg number	Locus name	Molecular function
	MAT	1	4078849	1_4078849	15.7463
	MAT	1	4290295	1_4290295	18.997
	MAT	1	4290505	1_4290505	17.363
	MAT	1	4506654	1_4506654	18.3577
	MAT	1	4538868	1_4538868	16.1308
	MAT	1	5633272	1_5633272	18.608
	MAT	1	9837442	1_9837442	14.9026
	MAT	1	13699616	1_13699616	16.1727
	MAT	1	22902056	1_22902056	15.0215
	MAT	2	573128	2_573128	17.1721
	MAT	2	8480494	2_8480494	16.0677
	MAT	2	11137993	2_11137993	15.1851
	MAT	2	11755371	2_11755371	18.2135
	MAT	2	12877557	2_12877557	16.8414
	MAT	2	13794414	2_13794414	17.7564
	MAT	2	14252743	2_14252743	15.6368
	MAT	2	17687563	2_17687563	17.8303
	MAT	3	283129	3_283129	14.8786
	MAT	3	7527865	3_7527865	23.5127
	MAT	3	13905572	3_13905572	20.6178
	MAT	3	15075539	3_15075539	17.1529
	MAT	3	15076599	3_15076599	17.7193
	MAT	3	15988246	3_15988246	14.9026
	MAT	3	16195093	3_16195093	16.7226
	MAT	3	16667637	3_16667637	19.5043
	MAT	3	16683891	3_16683891	25.8425
	MAT	3	16687544	3_16687544	20.2866
	MAT	4	5178728	4_5178728	25.7104
	MAT	4	10686968	4_10686968	15.4363
	MAT	4	11946532	4_11946532	15.9617
	MAT	4	12500765	4_12500765	15.5926
	MAT	5	8765	5_8765	15.1387
	MAT	5	946875	5_946875	20.1127
	MAT	5	1028249	5_1028249	16.1518
1a	MAT	5	1187023	5_1187023	26.8735
	MAT	5	1187726	5_1187726	14.7087	AT5G04275	MIR172B	Encodes a microRNA that targets several genes containing AP2 domains including AP2.
	MAT	5	1193613	5_1193613	41.4749	AT5G04280	RZ-1C	Encodes one of the zinc finger-containing glycine-rich RNA-binding proteins involved in cold tolerance
	MAT	5	1197953	5_1197953	26.2537	AT5G04290	SPT5L/KTF1	Encodes SPT5-Like, a member of the nuclear SPT5 (Suppressor of Ty insertion 5) RNA polymerase (RNAP) elongation factor family that is characterized by the presence of a carboxy-terminal extension with more than 40 WG/GW motifs. Interacts with AGO4. Required for RNA-directed DNA methylation.
	MAT	5	1198387	5_1198387	22.683
	MAT	5	1202331	5_1202331	25.3775
2	MAT	5	7690084	5_7690084	15.7245	AT5G22980	SCPL47	serine carboxypeptidase-like 47
	MAT	5	7691982	5_7691982	22.8758	AT5G22990	GAZ-LIKE 3	Member of a small family of zinc finger containing putative transcription factors.
	MAT	5	7692018	5_7692018	22.3987	AT5G23000	MYB37	encoded by the Myb-like transcription factor MYB37, regulates axillary meristem formation
	MAT	5	7694191	5_7694191	16.3385
	MAT	5	7780710	5_7780710	25.7367
	MAT	5	9149236	5_9149236	19.9737
	MAT	5	10716090	5_10716090	20.4781
	MAT	5	21740536	5_21740536	16.4612
	MAT	5	23969567	5_23969567	17.9405
	MAT	5	23991877	5_23991877	20.1475
	MCMT	1	4476897	1_4476897	31.1239
3	MCMT	1	4503831	1_4503831	31.5353	AT1G13195		RING/U-box superfamily protein
	MCMT	1	4506654	1_4506654	41.4749	AT1G13200		F-box and associated interaction domains-containing protein
	MCMT	1	4513847	1_4513847	28.7763	AT1G13210		autoinhibited Ca2+/ATPase II (ACA.l)
	MCMT	1	4551703	1_4551703	26.2537
	MCMT	1	4695197	1_4695197	24.4315
	MCMT	1	11112093	1_11112093	26.1417
	MCMT	1	11159639	1_11159639	22.0088
	MCMT	1	11169045	1_11169045	22.1009
	MCMT	1	14082822	1_14082822	22.5307
	MCMT	1	16231009	1_16231009	20.5828
	MCMT	1	21241493	1_21241493	25.555
	MCMT	1	24253071	1_24253071	21.145
	MCMT	2	2049945	2_2049945	20.391
	MCMT	2	9652332	2_9652332	20.4607
	MCMT	3	7527865	3_7527865	28.1358
	MCMT	3	13348191	3_13348191	23.4312
4	MCMT	3	18976493	3_18976493	20.3736	AT3G51090		coiled-coil 90B-like protein
	MCMT	3	18985283	3_18985283	22.5307	AT3G51100		altered inheritance of mitochondria protein
	MCMT	3	18987160	3_18987160	26.1417	AT3G51110		Tetratricopeptide repeat (TPR)-like superfamily protein
	MCMT	3	18991825	3_18991825	21.2514	AT3G51120		zinc finger CCCH domain-containing protein 44
	MCMT	4	2288832	4_2288832	20.391
	MCMT	4	4943384	4_4943384	26.9356
5	MCMT	4	5178728	4_5178728	29.4031	AT4G08210		Pentatricopeptide repeat (PPR-like) superfamily protein
	MCMT	4	5187594	4_5187594	23.7819	AT4G08220		transposable element gene
	MCMT	4	5188032	4_5188032	52.9645	AT4G08230		glycine-rich protein
	MCMT	4	5201762	4_5201762	30.2764
	MCMT	4	5212208	4_5212208	24.8912
	MCMT	4	5212356	4_5212356	24.7973
	MCMT	4	5263349	4_5263349	20.5654
6	MCMT	4	5279048	4_5279048	26.6605
	MCMT	4	5281377	4_5281377	29.0363	AT4G08350	GTA2	global transcription factor group A2 (GTA2) regulation RNA pol 2
	MCMT	4	5282233	4_5282233	22.3612
	MCMT	4	5284280	4_5284280	28.1738
	MCMT	4	5556675	4_5556675	20.6877
	MCMT	4	5798452	4_5798452	20.4781
	MCMT	4	6257138	4_6257138	23.1702
	MCMT	4	14424599	4_14424599	29.4507
	MCMT	5	1175384	5_1175384	38.1298
	MCMT	5	1176639	5_1176639	21.4295
1b	MCMT	5	1186711	5_1186711	30.1659
	MCMT	5	1193613	5_1193613	33.4308	AT5G04275	MIR172B	Encodes a microRNA that targets several genes containing AP2 domains including AP2.
	MCMT	5	1195021	5_1195021	52.9645	AT5G04280	RZ-1C	Encodes one of the zinc finger-containing glycine-rich RNA-binding proteins involved in cold tolerance
	MCMT	5	1197953	5_1197953	28.5277	AT5G04290	SPT5L/KTF1	Encodes SPT5-Like, a member of the nuclear SPT5 (Suppressor of Ty insertion 5) RNA polymerase (RNAP) elongation factor family that is characterized by the presence of a carboxy-terminal extension with more than 40 WG/GW motifs. Interacts with AGO4. Required for RNA-directed DNA methylation.
	MCMT	5	1201027	5_1201027	37.8451
	MCMT	5	1202331	5_1202331	45.1721
	MCMT	5	7691069	5_7691069	24.0797
	MCMT	5	7767586	5_7767586	27.0617
	MCMT	5	17331451	5_17331451	26.9045
	MCMT	5	17354325	5_17354325	28.5277
7	PPT_at	1	4085990	1_4085990	14.2544	AT1G12080		Vacuolar calcium-binding protein-like protein - cellular ion homeostasis
	PPT_at	1	4089372	1_4089372	14.9265	AT1G12090		extensin-like protein (ELP)
	PPT_at	1	4095467	1_4095467	14.8062	AT1G12100		Bifunctional inhibitor/lipid-transfer protein/seed storage 2S albumin superfamily protein - albumin seed storage
	PPT_at	1	4128906	1_4128906	15.4588
	PPT_at	1	4232884	1_4232884	15.6147
	PPT_at	1	4246902	1_4246902	22.9927
	PPT_at	1	4254515	1_4254515	15.0685
	PPT_at	1	4328653	1_4328653	15.2083
	PPT_at	1	4537422	1_4537422	17.287
	PPT_at	1	6574562	1_6574562	13.1008
	PPT_at	1	10309001	1_10309001	14.5602
	PPT_at	1	10457613	1_10457613	16.5422
	PPT_at	1	10530854	1_10530854	16.522
	PPT_at	1	11460987	1_11460987	13.8264
	PPT_at	1	17201073	1_17201073	16.3795
	PPT_at	1	27242724	1_27242724	16.8807
	PPT_at	1	27254597	1_27254597	13.7432
	PPT_at	2	5112843	2_5112843	13.7987
	PPT_at	2	6848698	2_6848698	17.8487
	PPT_at	2	10353084	2_10353084	13.3709
	PPT_at	2	10409355	2_10409355	13.5452
	PPT_at	2	10563256	2_10563256	12.9143
	PPT_at	2	10628728	2_10628728	21.3581
	PPT_at	2	10638222	2_10638222	12.8827
	PPT_at	2	12320647	2_12320647	33.0263
	PPT_at	2	19039954	2_19039954	12.851
	PPT_at	3	3186554	3_3186554	21.609
	PPT_at	3	3199031	3_3199031	26.2819
	PPT_at	3	3217767	3_3217767	21.8443
	PPT_at	3	5439607	3_5439607	14.0968
	PPT_at	3	6318206	3_6318206	13.3118
	PPT_at	3	9163949	3_9163949	19.1024
	PPT_at	3	16969710	3_16969710	16.2972
	PPT_at	3	18000678	3_18000678	12.8191
	PPT_at	3	18532686	3_18532686	16.3385
	PPT_at	4	2912221	4_2912221	13.4295
	PPT_at	4	3827697	4_3827697	14.0702
	PPT_at	4	5077145	4_5077145	14.5352
	PPT_at	4	9347330	4_9347330	16.2559
	PPT_at	4	10852000	4_10852000	13.7432
	PPT_at	4	13417228	4_13417228	18.8914
	PPT_at	4	18465265	4_18465265	14.5352
	PPT_at	5	951077	5_951077	15.9404
	PPT_at	5	10015326	5_10015326	14.8545
	PPT_at	5	17011008	5_17011008	16.7027
	PPT_at	5	18592395	5_18592395	13.0701
	PPT_at	5	19354186	5_19354186	13.6308
	PPT_at	5	24133708	5_24133708	15.6368
	PPT_at	5	24169002	5_24169002	16.6428
	PPT_at	5	24187885	5_24187885	16.7623
	PPT_sm	1	4800770	1_4800770	16.9004
	PPT_sm	1	5619571	1_5619571	14.6842
	PPT_sm	1	9012061	1_9012061	10.5096
	PPT_sm	1	12084438	1_12084438	16.4
	PPT_sm	1	12967711	1_12967711	17.6077
	PPT_sm	1	13043832	1_13043832	10.65
	PPT_sm	1	17889845	1_17889845	16.92
	PPT_sm	1	23196236	1_23196236	11.7389
	PPT_sm	1	24414615	1_24414615	13.771
	PPT_sm	1	25406498	1_25406498	11.6621
	PPT_sm	1	25430859	1_25430859	12.7548
	PPT_sm	1	29337770	1_29337770	11.8147
	PPT_sm	2	384479	2_384479	14.6842
	PPT_sm	2	2664279	2_2664279	11.8522
	PPT_sm	2	3020078	2_3020078	12.6898
	PPT_sm	2	6556657	2_6556657	12.0726
	PPT_sm	2	8530503	2_8530503	22.5686
	PPT_sm	2	8570534	2_8570534	10.7417
	PPT_sm	2	10144695	2_10144695	15.8546
	PPT_sm	2	11088383	2_11088383	12.1799
	PPT_sm	2	15483239	2_15483239	10.9206
	PPT_sm	2	18289692	2_18289692	10.8318
	PPT_sm	3	285351	3_285351	10.696
	PPT_sm	3	5746077	3_5746077	12.1086
	PPT_sm	3	5753815	3_5753815	13.3118
	PPT_sm	3	5835750	3_5835750	25.763
	PPT_sm	3	5846551	3_5846551	12.0001
	PPT_sm	3	5846729	3_5846729	14.8786
	PPT_sm	3	8974699	3_8974699	14.3577
	PPT_sm	3	9571483	3_9571483	17.0757
	PPT_sm	3	14028406	3_14028406	11.7389
	PPT_sm	3	15359744	3_15359744	17.514
	PPT_sm	3	15700231	3_15700231	11.0079
	PPT_sm	3	16674519	3_16674519	11.9634
	PPT_sm	3	22210141	3_22210141	13.771
	PPT_sm	4	6423438	4_6423438	13.2222
	PPT_sm	4	6872278	4_6872278	11.5054
	PPT_sm	4	7021492	4_7021492	17.1144
	PPT_sm	4	10096122	4_10096122	12.0001
	PPT_sm	4	10103413	4_10103413	11.4254
	PPT_sm	4	16725533	4_16725533	25.7367
	PPT_sm	4	18560598	4_18560598	12.1799
	PPT_sm	5	2192305	5_2192305	12.6571
	PPT_sm	5	5399999	5_5399999	11.1364
	PPT_sm	5	15654829	5_15654829	12.5911
	PPT_sm	5	15851440	5_15851440	12.9458
	PPT_sm	5	16985182	5_16985182	11.0511
	PPT_sm	5	26392137	5_26392137	14.8304
	PPT_sm	5	26433141	5_26433141	11.5842
	PPT_sm	5	26442972	5_26442972	15.8761
8	PPT_sp	1	4224766	1_4224766	5.92244	AT1G12410	CLPR2	Encodes a ClpP-related sequence. -Protein degradation
	PPT_sp	1	4232884	1_4232884	15.1387	AT1G12420	ACR8	ACR8-ACT domain repeat 8 (ACR8)
	PPT_sp	1	4241688	1_4241688	6.266	AT1G12430	ARK3	ARK3 -Encodes the kinesin-like protein PAK has an Armadillo motif tail and is involved in guard cell development in Arabidopsis -cytoskeleton
						AT1G12440		A20/AN1-like zinc finger family protein
	PPT_sp	1	12768106	1_12768106	15.8114
	PPT_sp	1	13042815	1_13042815	10.5568
	PPT_sp	1	17241668	1_17241668	14.4088
	PPT_sp	1	24034281	1_24034281	11.2205
	PPT_sp	1	24173510	1_24173510	6.68844
	PPT_sp	1	24293945	1_24293945	7.92898
	PPT_sp	1	27326879	1_27326879	12.8191
	PPT_sp	2	7419164	2_7419164	6.266
	PPT_sp	2	8156251	2_8156251	8.8542
	PPT_sp	2	10074347	2_10074347	6.03976
	PPT_sp	2	10628728	2_10628728	19.939
	PPT_sp	2	10638222	2_10638222	6.37519
	PPT_sp	2	10651149	2_10651149	13.4295
	PPT_sp	2	15483239	2_15483239	6.15424
9	PPT_sp	2	15496914	2_15496914	16.7425
	PPT_sp	2	15497506	2_15497506	20.8279	AT2G36900	MEMB11	member of Membrin Gene Family
	PPT_sp	2	15500505	2_15500505	6.8864	AT2G36910	ABCB1	Belongs to the family of ATP-binding cassette (ABC) transporters
	PPT_sp	2	15504506	2_15504506	9.29003
	PPT_sp	2	15518223	2_15518223	8.8542
	PPT_sp	2	18321465	2_18321465	12.7224
	PPT_sp	3	4854126	3_4854126	6.15424
	PPT_sp	3	5686296	3_5686296	13.9628
	PPT_sp	3	5752528	3_5752528	8.51828
	PPT_sp	3	5753815	3_5753815	7.85012
	PPT_sp	3	5780231	3_5780231	12.5244
	PPT_sp	3	5847040	3_5847040	6.37519
	PPT_sp	3	15037070	3_15037070	8.37737
	PPT_sp	3	18040271	3_18040271	6.5863
	PPT_sp	3	18044659	3_18044659	14.6842
	PPT_sp	3	21478411	3_21478411	6.15424
	PPT_sp	4	2174159	4_2174159	7.52138
	PPT_sp	4	3302434	4_3302434	11.5842
	PPT_sp	4	10677419	4_10677419	9.29003
	PPT_sp	4	10957302	4_10957302	8.08299
	PPT_sp	4	14727233	4_14727233	6.5863
	PPT_sp	4	14737412	4_14737412	7.3483
	PPT_sp	5	2906220	5_2906220	6.48192
	PPT_sp	5	10217686	5_10217686	12.1444
	PPT_sp	5	15464864	5_15464864	9.40805
	PPT_sp	5	16972183	5_16972183	6.98239
	PPT_sp	5	17489537	5_17489537	6.78845
	PPT_sp	5	21368623	5_21368623	7.85012
	PPT_sp	5	22854233	5_22854233	7.60566
	PPT_sp	5	23129999	5_23129999	12.3889
	PPT_sp	5	23130254	5_23130254	8.00659
	PPT_sp	5	23173329	5_23173329	13.0082
	PPT_sp	5	24694647	5_24694647	8.44832
	PPT_wt	1	4095467	1_4095467	21.7173
	PPT_wt	1	4158507	1_4158507	22.305
	PPT_wt	1	4179729	1_4179729	22.6448
	PPT_wt	1	4250559	1_4250559	23.74
	PPT_wt	1	4254515	1_4254515	27.5238
	PPT_wt	1	4440803	1_4440803	22.7406
	PPT_wt	1	10457613	1_10457613	26.5713
10	PPT_wt	1	10480121	1_10480121	29.6455
	PPT_wt	1	10480771	1_10480771	23.4109	AT1G29940	NRPA2	Encodes a subunit of RNA polymerase 1 (aka RNA polymerase A).
	PPT_wt	1	10482540	1_10482540	22.0272
11	PPT_wt	1	10504748	1_10504748	27.0936	AT1G29980		choice-of-anchor C domain protein-unknown
	PPT_wt	1	10513321	1_10513321	24.3423	AT1G29990	PDF6	Encodes a cytoplastic protein with similarity to yeast prefoldin6, a subunit of the prefoldin complex.
	PPT_wt	1	10519998	1_10519998	21.5191	AT1G30000	MNS3	alpha-mannosidase 3
						AT1G30010	NMAT1	Analysis of the RNA profiles of wild-type and mutant plants establishes a role for nMAT1 in the trans-splicing of nad1 intron 1 and in the cis-splicing of nad2 intron 1 and nad4 intron 2.
	PPT_wt	1	10531503	1_10531503	23.6361
	PPT_wt	1	10542566	1_10542566	21.2869
	PPT_wt	1	10557432	1_10557432	29.3091
	PPT_wt	1	12473441	1_12473441	22.8177
12	PPT_wt	1	28960616	1_28960616	27.6274	AT1G77080	MAF1, AGL27, FLM	MADS domain protein - flowering regulator that is closely related to FLC.
	PPT_wt	1	28964103	1_28964103	32.9303	AT1G77090		Mog1/PsbP/DUF1795-like photosystem II reaction center PsbP family protein
	PPT_wt	1	28965011	1_28965011	25.1795	AT1G77095		transposable element gene
	PPT_wt	2	6756429	2_6756429	31.1239
	PPT_wt	2	10197021	2_10197021	23.4923
	PPT_wt	2	10243865	2_10243865	24.1664
	PPT_wt	2	12579288	2_12579288	24.4315
	PPT_wt	3	271323	3_271323	21.5012
	PPT_wt	3	782191	3_782191	23.6983
	PPT_wt	3	3186554	3_3186554	22.1193
	PPT_wt	3	3204621	3_3204621	25.9499
	PPT_wt	3	6251944	3_6251944	24.6354
	PPT_wt	3	6268665	3_6268665	21.8443
	PPT_wt	3	6310896	3_6310896	23.951
	PPT_wt	3	9030777	3_9030777	39.4944
	PPT_wt	3	9053444	3_9053444	45.1721
	PPT_wt	3	9064908	3_9064908	21.4653
	PPT_wt	3	9073710	3_9073710	33.6467
	PPT_wt	3	9135206	3_9135206	38.1298
	PPT_wt	3	9163949	3_9163949	29.171
	PPT_wt	3	9211331	3_9211331	21.645
	PPT_wt	3	9222921	3_9222921	21.5012
	PPT_wt	4	5077145	4_5077145	21.7535
	PPT_wt	4	6751327	4_6751327	21.9173
	PPT_wt	4	7067487	4_7067487	25.0101
	PPT_wt	4	8970179	4_8970179	32.4771
	PPT_wt	4	13455693	4_13455693	21.3581
	PPT_wt	5	1569158	5_1569158	42.9449
	PPT_wt	5	7913638	5_7913638	27.7328
	PPT_wt	5	21939716	5_21939716	31.6803
	PPT_wt	5	24166551	5_24166551	22.9732
	PPT_wt	5	26250567	5_26250567	21.3581
	PPT_wt	5	26258183	5_26258183	21.7535
